# Supplementary material for: Burkholderia cenocepacia conditional growth mutant library created by random promoter replacement of essential genes
Source: Microbiologyopen. 2013 Feb 7;2(2):243–58. doi: 10.1002/mbo3.71 (PMC3633349; doi:10.1002/mbo3.71)
Supplement: Supplementary file 2 [file mbo30002-0243-SD2.xls]

## Sheet: Sheet2
Suplementary Table 1
number	Strain name	OD 22h no rha	% of wt growth	Insertion location	OperonDB	DOOR	Locus	Gene name	Product	COG Category	Homolog in E. coli	Essential in E. coli	Homolog in P. aeruginosa	Essential in P. aeruginosa
1	4-7D1	0.196	6.51197	Chr1: 1663084	Y	Y	BCAL1506	nusA	transcription elongation factor NusA	Transcription	b3169	TRUE	PA4745	FALSE
					Y	Y	BCAL1507	infB	translation initiation factor IF-2	Translation	b3168	TRUE	PA4744	TRUE
					Y		BCAL1508	rbfA	ribosome-binding factor A	Translation	b3167	FALSE	PA4743	FALSE
					Y		BCAL1509	truB	tRNA pseudouridine synthase B	Translation	b3166	FALSE	PA4742	FALSE
2	4-20B10	0.424	14.0871	Chr1:514774	Y	Y	BCAL0465	def	peptide deformylase	Translation	b3287	TRUE	PA0019	TRUE
					Y	Y	BCAL0466	fmt	methionyl-tRNA formyltransferase	Translation	b3288	TRUE	PA0018	TRUE
							BCAL0467		putative LysE type translocator protein	Transport	None	#N/A	None	#N/A
					Y		BCAL0468		Zn-dependent protease with chaperone function	Posttranslational modification	b1829	FALSE	PA2830	FALSE
					Y		BCAL0469		ribosomal RNA small subunit methyltransferase B	Translation	b3289	FALSE	PA0017	FALSE
					Y		BCAL0470		hypothetical protein	Unknown	None	#N/A	None	#N/A
					Y		BCAL0471		sensor kinase	Signal transduction	None	#N/A	None	#N/A
					Y		BCAL0472		response regulator	Signal transduction	None	#N/A	None	#N/A
3	4-22D3	0.382667	12.7139	Chr1:-3433051	Y	Y	BCAL3142		hypothetical protein	Transcription	b2948	FALSE	PA0405	FALSE
					Y	Y	BCAL3141		Holliday junction resolvase-like protein	DNA replication, recombination, and repair	b2949	TRUE	PA0404	TRUE
					Y	Y	BCAL3140	pyrR	PyrR uracil phosphoribosyltransferase	Nucleotide transport and metabolism	None	#N/A	PA0403	FALSE
					Y	Y	BCAL3139	pyrB	aspartate carbamoyltransferase catalytic subunit	Nucleotide transport and metabolism	None	#N/A	PA0402	FALSE
					Y	Y	BCAL3138	pyrX	dihydroorotase	Nucleotide transport and metabolism	None	#N/A	PA0401	FALSE
						Y	BCAL3137	plsC	putative 1-acyl-SN-glycerol-3-phosphate acyltransferase	Lipid metabolism	None	#N/A	PA4351	FALSE
4	8-8G4	0.493333	16.3907	Chr1:3347074	Y	Y	BCAL3054	ribH	6,7-dimethyl-8-ribityllumazine synthase	Coenzyme metabolism	b0415	TRUE	PA4053	FALSE
					Y	Y	BCAL3055	nusB	transcription antitermination protein NusB	Transcription	b0416	TRUE	PA4052	TRUE
5	8-15C6	0.730667	24.2759	Chr1:754011	Y	Y	BCAL0691		putative cytidylyltransferase	Cell envelope biogenesis, outer membrane	None	#N/A	None	#N/A
6	9-16E11	0.0213333	0.708786	Chr1:-467145	Y	Y	BCAL0422	dnaN	DNA polymerase III subunit beta	DNA replication, recombination, and repair]	b3701	TRUE	PA0002	FALSE
					Y		BCAL0421	gyrB	DNA gyrase subunit B	DNA replication, recombination, and repair	b3699	TRUE	PA0004	FALSE
7	16-2C5	0.112	3.72113	Chr1:-2944874	Y	Y	BCAL2676	pepA	leucyl aminopeptidase	Amino acid transport and metabolism	b4260	FALSE	PA3831	FALSE
					Y	Y	BCAL2675		DNA polymerase III subunit ch	DNA replication, recombination, and repair	b4259	FALSE	PA3832	FALSE
						Y	BCAL2674		hypothetical protein	Unknown	None	#N/A	None	#N/A
8	16-6G10	0.112	3.72113	Chr1:2944853	Y	Y	BCAL2677		putative permease	Transport	b4261	TRUE	PA3828	FALSE
					Y	Y	BCAL2678		putative permease	Transport	None	TRUE	PA3827	TRUE
						Y	BCAL2679		putative cobaltochelatase	Transport	None	#N/A	None	#N/A
9	16-11C6	0.441333	14.663	Chr1:2944852	Y	Y	BCAL2677		putative permease	Transport	b4261	TRUE	PA3828	FALSE
					Y	Y	BCAL2678		putative permease	Transport	b4262	TRUE	PA3827	TRUE
						Y	BCAL2679		putative cobaltochelatase	Transport	None	#N/A	None	#N/A
10	29-3B1	0.436	14.4858	Chr1: 358492	Y	Y	BCAL0330	petC	Cytochrome c1	Energy production and conversion	None	#N/A	PA4429	FALSE
					Y		BCAL0331		putative stringent starvation protein A	Posttranslational modification	b3229	FALSE	PA4428	FALSE
					Y		BCAL0332		ClpXP protease specificity-enhancing factor	Stringent Response	b3228	FALSE	PA4427	FALSE
11	29-5G1	0.096	3.18954	Chr1: -2944399	Y	Y	BCAL2676	pepA	leucyl aminopeptidase	Amino acid transport and metabolism	b4260	FALSE	PA3831	FALSE
					Y	Y	BCAL2675		DNA polymerase III subunit chi	DNA replication, recombination, and repair	b4259	FALSE	PA3832	FALSE
						Y	BCAL2674		hypothetical protein	Unknown	None	#N/A	None	#N/A
12	29-10G4	0.344	11.4292	Chr1:-874422	Y	Y	BCAL0803	lolB	outer membrane lipoprotein LolB	Cell envelope biogenesis, outer membrane	b1209	TRUE	PA4668	TRUE
13	29-15E2	0.024	0.797385	Chr1:1402811	Y	Y	BCAL1291		hypothetical protein	Unknown	None	#N/A	PA2775	FALSE
14	29-17B9	0.353333	11.7393	Chr1:975179	Y	Y	BCAL0895		putative peptidyl-prolyl cis-trans isomerase	Posttranslational modification	b0053	FALSE	PA0594	FALSE
					Y	Y	BCAL0896	pdxA	4-hydroxythreonine-4-phosphate dehydrogenase	Coenzyme metabolism	b0052	FALSE	PA0593	FALSE
					Y		BCAL0897	ksgA	dimethyladenosine transferase	Translation	b0051	FALSE	PA0592	FALSE
15	30-4C6	0.0306667	1.01888	Chr1:33394	Y	Y	BCAL0029		putative ATP synthase protein I AtpI	Energy production and conversion	None	#N/A	PA5561	FALSE
					Y		BCAL0030	atpB	F0F1 ATP synthase subunit A	Energy production and conversion	b3738	FALSE	PA5560	FALSE
					Y		BCAL0031	atpE	F0F1 ATP synthase subunit C	Energy production and conversion	b3737	FALSE	PA5559	TRUE
					Y		BCAL0032	atpF	F0F1 ATP synthase subunit B	Energy production and conversion	b3736	FALSE	PA5558	FALSE
					Y		BCAL0033	atpH	F0F1 ATP synthase subunit delta	Energy production and conversion	b3735	FALSE	PA5557	FALSE
					Y		BCAL0034	atpA	F0F1 ATP synthase subunit alpha	Energy production and conversion	b3734	FALSE	PA5556	TRUE
					Y		BCAL0035	atpG	F0F1 ATP synthase subunit gamma	Energy production and conversion	b3733	FALSE	PA5555	FALSE
					Y		BCAL0036	atpD	F0F1 ATP synthase subunit beta	Energy production and conversion	b3732	FALSE	PA5554	FALSE
					Y		BCAL0037	atpC	F0F1 ATP synthase subunit epsilon	Energy production and conversion	b3731	FALSE	PA5553	FALSE
16	30-5D10	0.333333	11.0748	Chr1:-2594660	Y	Y	BCAL2340		NADH dehydrogenase subunit E	Energy production and conversion	b2285	FALSE	PA2640	FALSE
					Y	Y	BCAL2339		NADH dehydrogenase I chain F	Energy production and conversion	b2284	FALSE	PA2641	FALSE
					Y	Y	BCAL2338		NADH dehydrogenase subunit G	Energy production and conversion	b2283	FALSE	PA2642	FALSE
					Y	Y	BCAL2337	nuoH	NADH dehydrogenase subunit H	Energy production and conversion	b2282	FALSE	PA2643	FALSE
					Y	Y	BCAL2336		NADH dehydrogenase subunit I	Energy production and conversion	b2281	FALSE	PA2644	FALSE
					Y	Y	BCAL2335	nuoJ	NADH dehydrogenase subunit J	Energy production and conversion	b2280	FALSE	PA2645	FALSE
					Y	Y	BCAL2334	nuoK	NADH dehydrogenase subunit K	Energy production and conversion	b2279	FALSE	PA2646	FALSE
					Y	Y	BCAL2333	nuoL	NADH dehydrogenase subunit L	Energy production and conversion	b2278	FALSE	PA2647	FALSE
					Y	Y	BCAL2332	nuoM	NADH dehydrogenase subunit M	Energy production and conversion	b2277	FALSE	PA2648	FALSE
					Y	Y	BCAL2331	nuoN	NADH dehydrogenase subunit N	Energy production and conversion	b2276	FALSE	PA2649	FALSE
					Y	Y	BCAL2330		hypothetical protein	Unknown	None	#N/A	None	#N/A
					Y	Y	BCAL2329		NUDIX hydrolase	DNA replication, recombination, and repair	b3397	FALSE	PA5176	FALSE
					Y		BCAL2328		hypothetical protein	Unknown	None	#N/A	None	#N/A
17	30-12H3	0.125333	4.16412	Chr1: -874422	Y	Y	BCAL0803	lolB	outer membrane lipoprotein LolB	Cell envelope biogenesis, outer membrane	b1209	TRUE	PA4668	TRUE
18	27-10B12	0.008	0.265795	Chr1:1090799/-3148213	Y	Y	BCAL1003	lepA2	GTP-binding protein LepA	Cell envelope biogenesis, outer membrane	b2569	FALSE	PA0767	FALSE
					Y	Y	BCAL1004	lepB2	signal peptidase I	Transport	b2568	TRUE	PA0768	TRUE
19	28-13B11	0.06	1.99346	Chr1:1091096/-3147916	Y	Y	BCAL1003	lepA2	GTP-binding protein LepA	Cell envelope biogenesis, outer membrane	b2569	FALSE	PA0767	FALSE
					Y	Y	BCAL1004	lepB2	signal peptidase I	Transport	b2568	TRUE	PA0768	TRUE
20	28-9C11	0.392	13.0239	Chr1:1413062	Y	Y	BCAL1299		hypothetical protein	Unknown	None	#N/A	None	#N/A
						Y	BCAL1300		hypothetical protein	Unknown	None	#N/A	None	#N/A
21	28-10H8	0.0853333	2.83515	Chr1:1679423	Y	Y	BCAL1515	sucA	2-oxoglutarate dehydrogenase E1 component	Energy production and conversion	b0726	FALSE	PA1585	TRUE
					Y	Y	BCAL1516	sucB	dihydrolipoamide succinyltransferase	Energy production and conversion	b0727	FALSE	PA1586	TRUE
					Y	Y	BCAL1517	odhL	dihydrolipoamide dehydrogenase	Energy production and conversion	None	#N/A	PA1587	FALSE
					Y	Y	BCAL1518		AFG1-like ATPase	Unknown	b3232	FALSE	PA4438	FALSE
22	31-7D3	0.0253333	0.841684	Chr1:-2143094	Y	Y	BCAL1941	dnaB	replicative DNA helicase	DNA replication, recombination, and repair	b4052	TRUE	PA4931	FALSE
23	31-17A3	0.157333	5.2273	Chr1:-3803519	Y	Y	BCAL3471	mraZ	cell division protein MraZ	Cell division and chromosome partitioning	b0081	FALSE	PA4421	FALSE
					Y	Y	BCAL3470	mraW	S-adenosyl-methyltransferase MraW	Cell envelope biogenesis, outer membrane	b0082	FALSE	PA4420	FALSE
						Y	BCAL3469	ftsL	cell division protein FtsL	Cell division and chromosome partitioning	b0083	TRUE	PA4419	TRUE
					Y	Y	BCAL3468	ftsI	peptidoglycan synthetase FtsI	Cell envelope biogenesis, outer membrane	b0084	TRUE	PA2272	FALSE
					Y	Y	BCAL3467	murE	UDP-N-acetylmuramoylalanyl-D-glutamate--2, 6-diaminopimelate ligase	Cell envelope biogenesis, outer membrane	b0085	TRUE	PA4417	TRUE
					Y	Y	BCAL3466	murF	UDP-N-acetylmuramoylalanyl-D-glutamyl-2,6-diami nopimelate--D-alanyl-D-alanyl ligase	Cell envelope biogenesis, outer membrane	b0086	TRUE	PA4416	TRUE
					Y	Y	BCAL3465	mraY	phospho-N-acetylmuramoyl-pentapeptide- transferase	Cell envelope biogenesis, outer membrane	b0087	TRUE	PA4415	TRUE
					Y	Y	BCAL3464	murD	UDP-N-acetylmuramoyl-L-alanyl-D-glutamate synthetase	Cell envelope biogenesis, outer membrane	b0088	TRUE	PA4414	FALSE
					Y	Y	BCAL3463	ftsW	cell division protein FtsW	Cell division and chromosome partitioning	b0089	TRUE	PA4413	TRUE
					Y	Y	BCAL3462	murG	undecaprenyldiphospho-muramoylpentapeptide beta-N- acetylglucosaminyltransferase	Cell envelope biogenesis, outer membrane	b0090	TRUE	PA4412	TRUE
					Y	Y	BCAL3461	murC	UDP-N-acetylmuramate--L-alanine ligase	Cell envelope biogenesis, outer membrane	b0091	TRUE	PA4411	TRUE
					Y	Y	BCAL3460	ddl	D-alanine--D-alanine ligase	Cell envelope biogenesis, outer membrane	b0092	FALSE	PA4410	FALSE
					Y	Y	BCAL3459	ftsQ	cell division protein FtsQ	Cell envelope biogenesis, outer membrane	b0093	TRUE	PA4409	FALSE
					Y	Y	BCAL3458	ftsA	cell division protein FtsA	Cell division and chromosome partitioning	b0094	TRUE	PA4408	TRUE
					Y	Y	BCAL3457	ftsZ	cell division protein FtsZ	Cell division and chromosome partitioning	b0095	TRUE	PA4407	FALSE
					Y		BCAL3456		putative thioredoxin reductase	Posttranslational modification	#N/A	#N/A	#N/A	#N/A
					Y		BCAL3455	lpxC	UDP-3-O-[3-hydroxymyristoyl] N-acetylglucosamine deacetylase	Cell envelope biogenesis, outer membrane	b0096	TRUE	PA4406	FALSE
24	31-19E8	0.0146667	0.487291	Chr1:1091046/-3147966	Y	Y	BCAL1003	lepA2	GTP-binding protein LepA	Cell envelope biogenesis, outer membrane	b2569	FALSE	PA0767	FALSE
					Y	Y	BCAL1004	lepB2	signal peptidase I	Transport	b2568	TRUE	PA0768	TRUE
25	31-20G12	0.132	4.38562	Chr1:1091047/-3147965	Y	Y	BCAL1003	lepA2	GTP-binding protein LepA	Cell envelope biogenesis, outer membrane	b2569	FALSE	PA0767	FALSE
					Y	Y	BCAL1004	lepB2	signal peptidase I	Transport	b2568	TRUE	PA0768	TRUE
26	31-21H6	1.7575	58.3918	Chr1:1091253	Y	Y	BCAL1003	lepA2	GTP-binding protein LepA	Cell envelope biogenesis, outer membrane	b2569	FALSE	PA0767	FALSE
					Y	Y	BCAL1004	lepB2	signal peptidase I	Transport	b2568	TRUE	PA0768	TRUE
27	32-30H3	0.0653333	2.17066	Chr1:954314	Y	Y	BCAL0879		hypothetical protein	Unknown	#N/A	#N/A	PA5151	FALSE
					Y		BCAL0880	aspS	aspartyl-tRNA synthetase	Translation	b1866	TRUE	PA0963	FALSE
					Y		BCAL0881	ntpA	dATP pyrophosphohydrolase	DNA replication, recombination, and repair	b1865	FALSE	#N/A	#N/A
					Y		BCAL0882		putative phospholipase D	Lipid metabolism	b0789	FALSE	PA2155	FALSE
28	32-32F10	0.0853333	2.83515	Chr1:-2277176	Y		BCAL2068				b4210	FALSE	#N/A	#N/A
29	34-16F6	0.468	15.549	Chr1: 2645042	Y	Y	BCAL2388		hypothetical protein	Unknown	b1864	FALSE	PA0964	FALSE
					Y	Y	BCAL2389	purD	phosphoribosylamine--glycine ligase	Nucleotide transport and metabolism	b4005	FALSE	PA4855	FALSE
					Y		BCAL2390	hemF	coproporphyrinogen III oxidase	Coenzyme metabolism	b2436	FALSE	PA0024	TRUE
					Y		BCAL2391		nicotinic acid mononucleotide adenylyltransferase	Coenzyme metabolism	b0639	TRUE	PA4006	FALSE
					Y		BCAL2392		hypothetical protein	Unknown	b0637	FALSE	PA4005	FALSE
					Y		BCAL2393		rRNA large subunit methyltransferase	Translation	b0636	FALSE	PA4004	FALSE
					Y		BCAL2394		Maf-like protein	Cell division and chromosome partitioning	b3248	FALSE	PA4478	FALSE
					Y		BCAL2395	cafA	ribonuclease G	Translation	b3247	FALSE	PA4477	FALSE
30	34-17G4	0.18	5.98038	Chr1:3760539	Y	Y	BCAL3433	ffh	signal recognition particle protein	Intracellular trafficking and secretion	b2610	TRUE	PA3746	FALSE
31	34-24C5	0.574667	19.0929	Chr1:711815	Y	Y	BCAL0653		hypothetical protein	Unknown	#N/A	#N/A	#N/A	#N/A
						Y	BCAL0654		hypothetical protein	Unknown	#N/A	#N/A	#N/A	#N/A
32	35-5G12	0.158667	5.2716	Chr1:1091286/-3147726	Y	Y	BCAL1003	lepA2	GTP-binding protein LepA	Cell envelope biogenesis, outer membrane	b2569	FALSE	PA0767	FALSE
					Y	Y	BCAL1004	lepB2	signal peptidase I	Transport	b2568	TRUE	PA0768	TRUE
33	35-6A9	0.0773333	2.56935	Chr1:1091294/-3147718	Y	Y	BCAL1003	lepA2	GTP-binding protein LepA	Cell envelope biogenesis, outer membrane	b2569	FALSE	PA0767	FALSE
					Y	Y	BCAL1004	lepB2	signal peptidase I	Transport	b2568	TRUE	PA0768	TRUE
34	46-17H12	0.0426667	1.41757	n.d.							#N/A	#N/A	#N/A	#N/A
35	46-32G1	0.465333	15.4604	Chr1:-3006166	Y	Y	BCAL2736		isocitrate dehydrogenase	Energy production and conversion	b1136	FALSE	PA2623	FALSE
36	47-17H12	0.0133333	0.442991	Chr1:950650	Y	Y	BCAL0875		hypothetical protein	Unknown	b3834	FALSE	PA5064	FALSE
					Y	Y	BCAL0876	ubiB	putative ubiquinone biosynthesis protein UbiB	Unknown	b3835	FALSE	PA5065	TRUE
						Y	BCAL0877		putative methyltransferase	Unknown	#N/A	#N/A	PA2832	FALSE
37	47-5A10	0.897333	29.8133	Chr1:-3800354	Y	Y	BCAL3468	ftsI	peptidoglycan synthetase FtsI	Cell envelope biogenesis, outer membrane	b0084	TRUE	PA2272	FALSE
					Y	Y	BCAL3467	murE	UDP-N-acetylmuramoylalanyl-D-glutamate--2, 6-diaminopimelate ligase	Cell envelope biogenesis, outer membrane	b0085	TRUE	PA4417	TRUE
					Y	Y	BCAL3466	murF	UDP-N-acetylmuramoylalanyl-D-glutamyl-2,6-diami nopimelate--D-alanyl-D-alanyl ligase	Cell envelope biogenesis, outer membrane	b0086	TRUE	PA4416	TRUE
					Y	Y	BCAL3465	mraY	phospho-N-acetylmuramoyl-pentapeptide- transferase	Cell envelope biogenesis, outer membrane	b0087	TRUE	PA4415	TRUE
					Y	Y	BCAL3464	murD	UDP-N-acetylmuramoyl-L-alanyl-D-glutamate synthetase	Cell envelope biogenesis, outer membrane	b0088	TRUE	PA4414	FALSE
					Y	Y	BCAL3463	ftsW	cell division protein FtsW	Cell division and chromosome partitioning	b0089	TRUE	PA4413	TRUE
					Y	Y	BCAL3462	murG	undecaprenyldiphospho-muramoylpentapeptide beta-N- acetylglucosaminyltransferase	Cell envelope biogenesis, outer membrane	b0090	TRUE	PA4412	TRUE
					Y	Y	BCAL3461	murC	UDP-N-acetylmuramate--L-alanine ligase	Cell envelope biogenesis, outer membrane	b0091	TRUE	PA4411	TRUE
					Y	Y	BCAL3460	ddl	D-alanine--D-alanine ligase	Cell envelope biogenesis, outer membrane	b0092	FALSE	PA4410	FALSE
					Y	Y	BCAL3459	ftsQ	cell division protein FtsQ	Cell envelope biogenesis, outer membrane	b0093	TRUE	PA4409	FALSE
					Y	Y	BCAL3458	ftsA	cell division protein FtsA	Cell division and chromosome partitioning	b0094	TRUE	PA4408	TRUE
					Y	Y	BCAL3457	ftsZ	cell division protein FtsZ	Cell division and chromosome partitioning	b0095	TRUE	PA4407	FALSE
					Y		BCAL3456		putative thioredoxin reductase	Posttranslational modification	#N/A	#N/A	#N/A	#N/A
					Y		BCAL3455	lpxC	UDP-3-O-[3-hydroxymyristoyl] N-acetylglucosamine deacetylase	Cell envelope biogenesis, outer membrane	b0096	TRUE	PA4406	FALSE
38	47-14E9	0.024	0.797385	n.d.							#N/A	#N/A	#N/A	#N/A
39	47-29C11	0.164	5.44879	Chr1:1091253-3147759	Y	Y	BCAL1003	lepA2	GTP-binding protein LepA	Cell envelope biogenesis, outer membrane	b2569	FALSE	PA0767	FALSE
					Y	Y	BCAL1004	lepB2	signal peptidase I	Transport	b2568	TRUE	PA0768	TRUE
40	48-31G4	0.164	5.44879	Chr1:-2665957	Y	Y	BCAL2408	msbA	lipid A export ATP-binding/permease MsbA	Transport	b0914	TRUE	PA4997	TRUE
						Y	BCAL2407		putative glycosyltransferase	Cell envelope biogenesis, outer membrane	#N/A	#N/A	#N/A	#N/A
41	48-43E1	0.0146667	0.487291	Chr1:-3802333	Y	Y	BCAL3470	mraW	S-adenosyl-methyltransferase MraW	Cell envelope biogenesis, outer membrane	b0082	FALSE	PA4420	FALSE
						Y	BCAL3469	ftsL	cell division protein FtsL	Cell division and chromosome partitioning	b0083	TRUE	PA4419	TRUE
					Y	Y	BCAL3468	ftsI	peptidoglycan synthetase FtsI	Cell envelope biogenesis, outer membrane	b0084	TRUE	PA2272	FALSE
					Y	Y	BCAL3467	murE	UDP-N-acetylmuramoylalanyl-D-glutamate--2, 6-diaminopimelate ligase	Cell envelope biogenesis, outer membrane	b0085	TRUE	PA4417	TRUE
					Y	Y	BCAL3466	murF	UDP-N-acetylmuramoylalanyl-D-glutamyl-2,6-diami nopimelate--D-alanyl-D-alanyl ligase	Cell envelope biogenesis, outer membrane	b0086	TRUE	PA4416	TRUE
					Y	Y	BCAL3465	mraY	phospho-N-acetylmuramoyl-pentapeptide- transferase	Cell envelope biogenesis, outer membrane	b0087	TRUE	PA4415	TRUE
					Y	Y	BCAL3464	murD	UDP-N-acetylmuramoyl-L-alanyl-D-glutamate synthetase	Cell envelope biogenesis, outer membrane	b0088	TRUE	PA4414	FALSE
					Y	Y	BCAL3463	ftsW	cell division protein FtsW	Cell division and chromosome partitioning	b0089	TRUE	PA4413	TRUE
					Y	Y	BCAL3462	murG	undecaprenyldiphospho-muramoylpentapeptide beta-N- acetylglucosaminyltransferase	Cell envelope biogenesis, outer membrane	b0090	TRUE	PA4412	TRUE
					Y	Y	BCAL3461	murC	UDP-N-acetylmuramate--L-alanine ligase	Cell envelope biogenesis, outer membrane	b0091	TRUE	PA4411	TRUE
					Y	Y	BCAL3460	ddl	D-alanine--D-alanine ligase	Cell envelope biogenesis, outer membrane	b0092	FALSE	PA4410	FALSE
					Y	Y	BCAL3459	ftsQ	cell division protein FtsQ	Cell envelope biogenesis, outer membrane	b0093	TRUE	PA4409	FALSE
					Y	Y	BCAL3458	ftsA	cell division protein FtsA	Cell division and chromosome partitioning	b0094	TRUE	PA4408	TRUE
					Y	Y	BCAL3457	ftsZ	cell division protein FtsZ	Cell division and chromosome partitioning	b0095	TRUE	PA4407	FALSE
					Y		BCAL3456		putative thioredoxin reductase	Posttranslational modification	#N/A	#N/A	#N/A	#N/A
					Y		BCAL3455	lpxC	UDP-3-O-[3-hydroxymyristoyl] N-acetylglucosamine deacetylase	Cell envelope biogenesis, outer membrane	b0096	TRUE	PA4406	FALSE
42	48-43H3	1.94133	64.4996	Chr2:1007334	Y	Y	BCAM0916		hypothetical protein	Unknown	#N/A	#N/A	PA0578	FALSE
					Y		BCAM0917	dnaG	DNA primase	DNA replication, recombination, and repair	b3066	TRUE	PA0577	FALSE
					Y		BCAM0918		RNA polymerase sigma factor RpoD	Transcription	b3067	TRUE	PA0576	TRUE
43	48-44A4	0.112	3.72113	Chr2:1007335	Y	Y	BCAM0916		hypothetical protein	Unknown	#N/A	#N/A	PA0578	FALSE
					Y		BCAM0917	dnaG	DNA primase	DNA replication, recombination, and repair	b3066	TRUE	PA0577	FALSE
					Y		BCAM0918		RNA polymerase sigma factor RpoD	Transcription	b3067	TRUE	PA0576	TRUE
44	48-44F12	0.0226667	0.753085	Chr1:-466000	Y	Y	BCAL0421	gyrB	DNA gyrase subunit B	DNA replication, recombination, and repair	b3699	TRUE	PA0004	FALSE
45	51-6G10	0.398667	13.2454	Chr1:3326955	Y	Y	BCAL3035	trxB	thioredoxin reductase	Posttranslational modification	b0888	FALSE	PA2616	FALSE
46	51-13E10	0.614667	20.4219	Chr2: 1000990	Y	Y	BCAM0911	dxs	1-deoxy-D-xylulose-5-phosphate synthase	Lipid metabolism	b0420	TRUE	PA4044	TRUE
					Y		BCAM0912		putative GTP cyclohydrolase	Unknown	#N/A	#N/A	#N/A	#N/A
47	57-20B6	0.393333	13.0682	Chr1:-3304609	Y	Y	BCAL3013		hypothetical protein	Unknown	b3644	FALSE	PA5335	FALSE
					Y	Y	BCAL3012	gmk	guanylate kinase	Nucleotide transport and metabolism	b3648	TRUE	PA5336	FALSE
					Y		BCAL3011	rpoZ	DNA-directed RNA polymerase subunit omega	Transcription	b3649	FALSE	PA5337	FALSE
					Y		BCAL3010	spoT	guanosine-3',5'-bis(diphosphate) 3'-pyrophosphohydrolase	Signal transduction	b3650	TRUE	PA5338	FALSE
48	57-31D10	0.484	16.0806	Chr2: 1072768	Y	Y	BCAM0967		putative succinate dehydrogenase cytochrome b556 subunit	Energy production and conversion	b0721	FALSE	PA1581	TRUE
					Y	Y	BCAM0968		putative succinate dehydrogenase hydrophobic membrane anchor protein	Energy production and conversion	b0722	FALSE	PA1582	TRUE
					Y	Y	BCAM0969	sdhA	succinate dehydrogenase flavoprotein subunit	Energy production and conversion	b0723	FALSE	PA1583	TRUE
					Y	Y	BCAM0970	sdhB	succinate dehydrogenase iron-sulfur subunit	Energy production and conversion	b0724	FALSE	PA1584	TRUE
						Y	BCAM0971		hypothetical protein	Unknown	#N/A	#N/A	#N/A	#N/A
					Y	Y	BCAM0972	gltA	type II citrate synthase	Energy production and conversion	b0720	FALSE	PA1580	FALSE
49	58-11E9	0.577333	19.1815	Chr1: -3400254	Y	Y	BCAL3111	wbxY	hypothetical protein	Cell envelope biogenesis, outer membrane	#N/A	#N/A	#N/A	#N/A
					Y	Y	BCAL3110	waaA	3-deoxy-D-manno-octulosonic-acid transferase	Cell envelope biogenesis, outer membrane	b3633	TRUE	PA4988	TRUE
50	58-14E1	0.028	0.930282	Chr1:-465883	Y	Y	BCAL0421	gyrB	DNA gyrase subunit B	DNA replication, recombination, and repair	b3699	TRUE	PA0004	FALSE
51	58-18F5	0.0266667	0.885983	Chr1:-2427296	Y	Y	BCAL2199		putative transcriptional regulator protein	Transcription	b2531	FALSE	PA3815	FALSE
					Y		BCAL2198	iscS	cysteine desulfurase	Amino acid transport and metabolism	b2530	FALSE	PA3814	FALSE
					Y		BCAL2197		scaffold protein	Energy production and conversion	b2529	FALSE	PA3813	TRUE
					Y		BCAL2196		HesB family protein	Posttranslational modification	b2528	FALSE	PA3812	TRUE
					Y		BCAL2195	hscB	co-chaperone HscB	Posttranslational modification	b2527	FALSE	PA3811	TRUE
					Y		BCAL2194	hscA	chaperone protein HscA	Posttranslational modification	b2526	FALSE	PA3810	FALSE
					Y		BCAL2193	fdx	2Fe-2S ferredoxin	Energy production and conversion	b2525	FALSE	PA3809	TRUE
					Y		BCAL2192		hypothetical protein	Unknown	b2524	FALSE	PA3808	FALSE
52	58-21H7	1.136	37.7429	Chr2: 1076347	Y	Y	BCAM0972	gltA	type II citrate synthase	Energy production and conversion	b0720	FALSE	PA1580	FALSE
53	58-23E8	1.05067	34.9077	Chr1: -3117283	Y	Y	BCAL2837	purE	phosphoribosylaminoimidazole carboxylase catalytic subunit	Nucleotide transport and metabolism	b0523	FALSE	PA5426	FALSE
					Y	Y	BCAL2836	purK	phosphoribosylaminoimidazole carboxylase ATPase subunit	Nucleotide transport and metabolism	b0522	FALSE	PA5425	FALSE
					Y	Y	BCAL2835		hypothetical protein	Translation	#N/A	#N/A	PA0022	TRUE
54	58-31B5	0.722667	24.0101	Chr1:975511	Y	Y	BCAL0895		putative peptidyl-prolyl cis-trans isomerase	Posttranslational modification	b0053	FALSE	PA0594	FALSE
					Y	Y	BCAL0896	pdxA	4-hydroxythreonine-4-phosphate dehydrogenase	Coenzyme metabolism	b0052	FALSE	PA0593	FALSE
					Y		BCAL0897	ksgA	dimethyladenosine transferase	Translation	b0051	FALSE	PA0592	FALSE
55	61-12C7	0.334667	11.1191	Chr1:2378696	Y	Y	BCAL2153	ppiB	peptidyl-prolyl cis-trans isomerase B	Posttranslational modification	b0525	FALSE	PA1793	FALSE
					Y	Y	BCAL2154		UDP-2,3-diacylglucosamine hydrolase	Unknown	b0524	TRUE	PA1792	TRUE
56	61-16A9	0.884	29.3703	Chr1:1091381/-3147631	Y	Y	BCAL1003	lepA2	GTP-binding protein LepA	Cell envelope biogenesis, outer membrane	b2569	FALSE	PA0767	FALSE
					Y	Y	BCAL1004	lepB2	signal peptidase I	Transport	b2568	TRUE	PA0768	TRUE
57	64-4F1	0.466667	15.5047	Chr1:1413063	Y	Y	BCAL1299		hypothetical protein	Unknown	#N/A	#N/A	#N/A	#N/A
						Y	BCAL1300		hypothetical protein	Unknown	#N/A	#N/A	#N/A	#N/A
58	64-10H7	1.4935	49.6206	Chr1: 3654033	Y	Y	BCAL3335	fis	DNA-binding protein Fis	Transcription	b3261	FALSE	PA4853	FALSE
					Y	Y	BCAL3336	purH	bifunctional phosphoribosylaminoimidazolecarboxamide formyltransferase/IMP cyclohydrolas	Nucleotide transport and metabolism	b4006	FALSE	PA4854	FALSE
					Y		BCAL3337	ruvC	Holliday junction resolvase	DNA replication, recombination, and repair	b1863	FALSE	PA0965	FALSE
					Y		BCAL3338	ruvA	Holliday junction DNA helicase RuvA	DNA replication, recombination, and repair	b1861	FALSE	PA0966	FALSE
					Y		BCAL3339	ruvB	Holliday junction DNA helicase RuvB	DNA replication, recombination, and repair	b1860	FALSE	PA0967	FALSE
59	67-4B6	0.325333	10.809	Chr1:-1364351	Y	Y	BCAL1255	rnhA	ribonuclease HI	DNA replication, recombination, and repair	b0214	FALSE	PA1815	TRUE
					Y		BCAL1254	dnaQ	DNA polymerase III subunit epsilon	DNA replication, recombination, and repair	b0215	FALSE	PA1816	TRUE
60	67-4F2	1.04	34.5533	Chr1: 975019	Y	Y	BCAL0895		putative peptidyl-prolyl cis-trans isomerase	Posttranslational modification	b0053	FALSE	PA0594	FALSE
					Y	Y	BCAL0896	pdxA	4-hydroxythreonine-4-phosphate dehydrogenase	Coenzyme metabolism	b0052	FALSE	PA0593	FALSE
					Y		BCAL0897	ksgA	dimethyladenosine transferase	Translation	b0051	FALSE	PA0592	FALSE
61	67-5E12	0.08	2.65795	Chr1:1664650	Y	Y	BCAL1507	infB	translation initiation factor IF-2	Translation	b3168	TRUE	PA4744	TRUE
					Y		BCAL1508	rbfA	ribosome-binding factor A	Translation	b3167	FALSE	PA4743	FALSE
					Y		BCAL1509	truB	tRNA pseudouridine synthase B	Translation	b3166	FALSE	PA4742	FALSE
62	67-5H10	0.817333	27.1554	Chr1:-2596613	Y	Y	BCAL2343	nuoB	NADH dehydrogenase subunit B	Energy production and conversion	b2287	FALSE	PA2638	FALSE
					Y	Y	BCAL2342	nuoC	NADH dehydrogenase subunit C	Energy production and conversion	#N/A	#N/A	#N/A	#N/A
					Y	Y	BCAL2341	nuoD	NADH dehydrogenase subunit D	Energy production and conversion	b2286	FALSE	PA2639	FALSE
					Y		BCAL2340		NADH dehydrogenase subunit E	Energy production and conversion	b2285	FALSE	PA2640	FALSE
					Y		BCAL2339	nuoF	NADH dehydrogenase I chain F	Energy production and conversion	b2284	FALSE	PA2641	FALSE
					Y		BCAL2338		NADH dehydrogenase subunit G	Energy production and conversion	b2283	FALSE	PA2642	FALSE
					Y		BCAL2337	nuoH	NADH dehydrogenase subunit H	Energy production and conversion	b2282	FALSE	PA2643	FALSE
					Y		BCAL2336		NADH dehydrogenase subunit I	Energy production and conversion	b2281	FALSE	PA2644	FALSE
					Y		BCAL2335	nuoJ	NADH dehydrogenase subunit J	Energy production and conversion	b2280	FALSE	PA2645	FALSE
					Y		BCAL2334	nuoK	NADH dehydrogenase subunit K	Energy production and conversion	b2279	FALSE	PA2646	FALSE
					Y		BCAL2333	nuoL	NADH dehydrogenase subunit L	Energy production and conversion	b2278	FALSE	PA2647	FALSE
					Y		BCAL2332	nuoM	NADH dehydrogenase subunit M	Energy production and conversion	b2277	FALSE	PA2648	FALSE
					Y		BCAL2331	nuoN	NADH dehydrogenase subunit N	Energy production and conversion	b2276	FALSE	PA2649	FALSE
					Y		BCAL2330		hypothetical protein	Unknown	#N/A	#N/A	#N/A	#N/A
					Y		BCAL2329		NUDIX hydrolase	DNA replication, recombination, and repair	b3397	FALSE	PA5176	FALSE
					Y		BCAL2328		hypothetical protein	Unknown	#N/A	#N/A	#N/A	#N/A
63	67-10H9	0.0773333	2.56935	Chr1:37672	Y	Y	BCAL0035	atpG	F0F1 ATP synthase subunit gamma	Energy production and conversion	b3733	FALSE	PA5555	FALSE
					Y	Y	BCAL0036	atpD	F0F1 ATP synthase subunit beta	Energy production and conversion	b3732	FALSE	PA5554	FALSE
					Y		BCAL0037	atpC	F0F1 ATP synthase subunit epsilon	Energy production and conversion	b3731	FALSE	PA5553	FALSE
64	67-17C2	0.621333	20.6434	Chr1: 470198	Y	Y	BCAL0425		hypothetical protein	Unknown	b4557	#N/A	PA2045	FALSE
					Y	Y	BCAL0426		putative inner membrane protein translocase component YidC	Intracellular trafficking and secretion	b3705	TRUE	PA5568	FALSE
65	69-5C7	0.42	13.9542	Chr1:1093390/Chr1:-3145622	Y	Y	BCAL1003	lepA2	GTP-binding protein LepA	Cell envelope biogenesis, outer membrane	b2569	FALSE	PA0767	FALSE
					Y	Y	BCAL1004	lepB2	signal peptidase I	Transport	b2568	TRUE	PA0768	TRUE
66	69-17C4	0.44	14.6187	Chr1:-875233	Y	Y	BCAL0804		hypothetical protein	Carbohydrate transport and metabolism	#N/A	#N/A	PA4667	FALSE
					Y	Y	BCAL0803	lolB	outer membrane lipoprotein LolB	Cell envelope biogenesis, outer membrane	b1209	TRUE	PA4668	TRUE
67	69-18F6	0.608	20.2004	Chr1:-874596	Y	Y	BCAL0804		hypothetical protein	Carbohydrate transport and metabolism	#N/A	#N/A	PA4667	FALSE
					Y	Y	BCAL0803	lolB	outer membrane lipoprotein LolB	Cell envelope biogenesis, outer membrane	b1209	TRUE	PA4668	TRUE
68	69-21A5	0.224	7.44226	Chr1:3622330	Y	Y	BCAL3306	secD	preprotein translocase subunit SecD	Intracellular trafficking and secretion	b0408	TRUE	PA3821	FALSE
					Y	Y	BCAL3307	secF	preprotein translocase subunit SecF	Intracellular trafficking and secretion	b0409	TRUE	PA3820	TRUE
69	70-1E1	1.444	47.976	~Chr1:3239767	Y	Y	BCAL2959	ubiG	3-demethylubiquinone-9 3-methyltransferase	Coenzyme metabolism	b2232	FALSE	PA3171	TRUE
					Y	Y	BCAL2960		putative phosphatase	Unknown	#N/A	#N/A	PA3172	FALSE
70	72-9A2	0.0613333	2.03776	~Chr1:-2427282	Y	Y	BCAL2199		putative transcriptional regulator protein	Transcription	b2531	FALSE	PA3815	FALSE
					Y		BCAL2198	iscS	cysteine desulfurase	Amino acid transport and metabolism	b2530	FALSE	PA3814	FALSE
					Y		BCAL2197		scaffold protein	Energy production and conversion	b2529	FALSE	PA3813	TRUE
					Y		BCAL2196		HesB family protein	Posttranslational modification	b2528	FALSE	PA3812	TRUE
					Y		BCAL2195	hscB	co-chaperone HscB	Posttranslational modification	b2527	FALSE	PA3811	TRUE
					Y		BCAL2194	hscA	chaperone protein HscA	Posttranslational modification	b2526	FALSE	PA3810	FALSE
					Y		BCAL2193	fdx	2Fe-2S ferredoxin	Energy production and conversion	b2525	FALSE	PA3809	TRUE
					Y		BCAL2192		hypothetical protein	Unknown	b2524	FALSE	PA3808	FALSE
71	72-10F11	1.32533	44.0333	Chr1:3573511	Y	Y	BCAL3266		putative deoxyguanosine kinase/deoxyadenosine kinase	Nucleotide transport and metabolism	#N/A	#N/A	#N/A	#N/A
					Y	Y	BCAL3267	panB	3-methyl-2-oxobutanoate hydroxymethyltransferase	Coenzyme metabolism	b0134	FALSE	PA4729	FALSE
72	72-11A3	0.956	31.7625	Chr1:358898	Y	Y	BCAL0330	petC	cytochrome c1	Energy production and conversion	#N/A	#N/A	PA4429	FALSE
					Y		BCAL0331		putative stringent starvation protein A	Posttranslational modification	b3229	FALSE	PA4428	FALSE
					Y		BCAL0332		ClpXP protease specificity-enhancing factor		b3228	FALSE	PA4427	FALSE
73	72-29A1	0.602667	20.0232	Chr1:1091265/-3147747	Y	Y	BCAL1003	lepA2	GTP-binding protein LepA	Cell envelope biogenesis, outer membrane	b2569	FALSE	PA0767	FALSE
					Y	Y	BCAL1004	lepB2	signal peptidase I	Transport	b2568	TRUE	PA0768	TRUE
74	73-18C4	Grows very slowly		Chr2:1000233	Y	Y	BCAM0910		putative geranyltranstransferase	Coenzyme metabolism	b0421	TRUE	PA4043	FALSE
75	73-27E6	0.416	13.8213	~Chr1:-875122	Y	Y	BCAL0804		hypothetical protein	Carbohydrate transport and metabolism	#N/A	#N/A	PA4667	FALSE
					Y	Y	BCAL0803	lolB	outer membrane lipoprotein LolB	Cell envelope biogenesis, outer membrane	b1209	TRUE	PA4668	TRUE
76	73-14C5	1.24533	41.3754	Chr1:522324	Y	Y	BCAL0471		two-component regulatory system, sensor kinase protein	Signal transduction	#N/A	#N/A	#N/A	#N/A
					Y	Y	BCAL0472		two-component regulatory system, response regulator protein	Signal transduction	#N/A	#N/A	#N/A	#N/A
77	73-24D8	1.20933	40.1793	Chr1:359006	Y	Y	BCAL0330	petC	Cytochrome c1	Energy production and conversion	#N/A	#N/A	PA4429	FALSE
					Y		BCAL0331		putative stringent starvation protein A	Posttranslational modification	b3229	FALSE	PA4428	FALSE
					Y		BCAL0332		ClpXP protease specificity-enhancing factor	Posttranslational modification	b3228	FALSE	PA4427	FALSE
78	76-1F3	0.384	12.7582	Chr1:359033	Y		BCAL0331		putative stringent starvation protein A	Posttranslational modification	b3229	FALSE	PA4428	FALSE
					Y		BCAL0332		ClpXP protease specificity-enhancing factor	Posttranslational modification	b3228	FALSE	PA4427	FALSE
79	76-5B4	1.72667	57.3674	~Chr1:-3669842	Y	Y	BCAL3351	pyrC	dihydroorotase	Nucleotide transport and metabolism	b1062	FALSE	PA3527	FALSE
					Y	Y	BCAL3350		hypothetical protein	Unknown	#N/A	#N/A	#N/A	#N/A
80	77-4D9	0.314667	10.4546	Chr1:-3305241	Y	Y	BCAL3013		hypothetical protein	Unknown	b3644	FALSE	PA5335	FALSE
					Y	Y	BCAL3012	gmk	guanylate kinase	Nucleotide transport and metabolism	b3648	TRUE	PA5336	FALSE
					Y		BCAL3011	rpoZ	DNA-directed RNA polymerase subunit omega	Transcription	b3649	FALSE	PA5337	FALSE
					Y		BCAL3010	spoT	guanosine-3',5'-bis(diphosphate) 3'-pyrophosphohydrolase	Transcription	b3650	TRUE	PA5338	FALSE
81	77-16C10	0.0133333	0.442991	~Chr1:-3213629	Y	Y	BCAL2934	etfA	electron transfer flavoprotein alpha-subunit	Energy production and conversion	b1698	FALSE	PA2951	FALSE
82	78-16D7	0.388	12.8911	Chr1:3347313	Y	Y	BCAL3053	ribB	bifunctional 3,4-dihydroxy-2-butanone 4-phosphate synthase/GTP cyclohydrolase II-like protein	Coenzyme metabolism	#N/A	#N/A	#N/A	#N/A
					Y	Y	BCAL3054	ribH	6,7-dimethyl-8-ribityllumazine synthase	Coenzyme metabolism	b0415	TRUE	PA4053	FALSE
					Y	Y	BCAL3055	nusB	transcription antitermination protein NusB	Transcription	b0416	TRUE	PA4052	TRUE
83	79-11E11	0.064	2.12636	Chr1:470210	Y	Y	BCAL0425		hypothetical protein	Unknown	b4557	#N/A	PA2045	FALSE
					Y	Y	BCAL0426		putative inner membrane protein translocase component YidC	Intracellular trafficking and secretion	b3705	TRUE	PA5568	FALSE
84	79-12B10	0.0213333	0.708786	~Chr1:-3400490	Y	Y	BCAL3111	wbxY	hypothetical protein	Cell envelope biogenesis, outer membrane	#N/A	#N/A	#N/A	#N/A
						Y	BCAL3110	waaA	3-deoxy-D-manno-octulosonic-acid transferase	Cell envelope biogenesis, outer membrane	b3633	TRUE	PA4988	TRUE
85	79-27B9	0.630667	20.9535	Chr1:-3116687	Y	Y	BCAL2836	purK	phosphoribosylaminoimidazole carboxylase ATPase subunit	Nucleotide transport and metabolism	b0522	FALSE	PA5425	FALSE
					Y	Y	BCAL2835		hypothetical protein	Translation	#N/A	#N/A	PA0022	TRUE
86	79-36A7	0.557333	18.517	Chr1:-3118174	Y	Y	BCAL2838	purC	phosphoribosylaminoimidazole-succinocarboxamide synthase	Nucleotide transport and metabolism	b2476	FALSE	PA1013	FALSE
					Y	Y	BCAL2837	purE	phosphoribosylaminoimidazole carboxylase catalytic subunit	Nucleotide transport and metabolism	b0523	FALSE	PA5426	FALSE
					Y	Y	BCAL2836	purK	phosphoribosylaminoimidazole carboxylase ATPase subunit	Nucleotide transport and metabolism	b0522	FALSE	PA5425	FALSE
					Y	Y	BCAL2835		hypothetical protein	Translation	#N/A	#N/A	PA0022	TRUE
87	79-36H5	0.898667	29.8576	Chr1:522356	Y	Y	BCAL0471		two-component regulatory system, sensor kinase protein	Signal transduction	#N/A	#N/A	#N/A	#N/A
					Y	Y	BCAL0472		two-component regulatory system, response regulator protein	Signal transduction	#N/A	#N/A	#N/A	#N/A
88	79-38C1	0.250667	8.32824	Chr1:358654	Y	Y	BCAL0330	petC	Cytochrome c1	Energy production and conversion	#N/A	#N/A	PA4429	FALSE
					Y		BCAL0331		putative stringent starvation protein A	Posttranslational modification	b3229	FALSE	PA4428	FALSE
					Y		BCAL0332		ClpXP protease specificity-enhancing factor	Stringent Response	b3228	FALSE	PA4427	FALSE
89	80-11H9	0.0106667	0.354393	Chr1:-467156	Y	Y	BCAL0422	dnaN	DNA polymerase III subunit beta	DNA replication, recombination, and repair	b3701	TRUE	PA0002	FALSE
					Y		BCAL0421	gyrB	DNA gyrase subunit B	DNA replication, recombination, and repair	b3699	TRUE	PA0004	FALSE
90	81-11B3	0.518667	17.2324	n.d.							#N/A	#N/A	#N/A	#N/A
91	81-14H5	0.390667	12.9796	Chr1:3347383	Y	Y	BCAL3053	ribB	bifunctional 3,4-dihydroxy-2-butanone 4-phosphate synthase/GTP cyclohydrolase II-like protein	Coenzyme metabolism	#N/A	#N/A	#N/A	#N/A
					Y	Y	BCAL3054	ribH	6,7-dimethyl-8-ribityllumazine synthase	Coenzyme metabolism	b0415	TRUE	PA4053	FALSE
					Y	Y	BCAL3055	nusB	transcription antitermination protein NusB	Transcription	b0416	TRUE	PA4052	TRUE
92	81-23H12	0.012	0.398692	Chr1:-3803102	Y	Y	BCAL3471	mraZ	cell division protein MraZ	Unknown	b0081	FALSE	PA4421	FALSE
					Y	Y	BCAL3470	mraW	S-adenosyl-methyltransferase MraW	Cell envelope biogenesis, outer membrane	b0082	FALSE	PA4420	FALSE
						Y	BCAL3469	ftsL	cell division protein FtsL	Cell division and chromosome partitioning	b0083	TRUE	PA4419	TRUE
					Y	Y	BCAL3468	ftsI	peptidoglycan synthetase FtsI	Cell envelope biogenesis, outer membrane	b0084	TRUE	PA2272	FALSE
					Y	Y	BCAL3467	murE	UDP-N-acetylmuramoylalanyl-D-glutamate--2, 6-diaminopimelate ligase	Cell envelope biogenesis, outer membrane	b0085	TRUE	PA4417	TRUE
					Y	Y	BCAL3466	murF	UDP-N-acetylmuramoylalanyl-D-glutamyl-2,6-diami nopimelate--D-alanyl-D-alanyl ligase	Cell envelope biogenesis, outer membrane	b0086	TRUE	PA4416	TRUE
					Y	Y	BCAL3465	mraY	phospho-N-acetylmuramoyl-pentapeptide- transferase	Cell envelope biogenesis, outer membrane	b0087	TRUE	PA4415	TRUE
					Y	Y	BCAL3464	murD	UDP-N-acetylmuramoyl-L-alanyl-D-glutamate synthetase	Cell envelope biogenesis, outer membrane	b0088	TRUE	PA4414	FALSE
					Y	Y	BCAL3463	ftsW	cell division protein FtsW	Cell division and chromosome partitioning	b0089	TRUE	PA4413	TRUE
					Y	Y	BCAL3462	murG	undecaprenyldiphospho-muramoylpentapeptide beta-N- acetylglucosaminyltransferase	Cell envelope biogenesis, outer membrane	b0090	TRUE	PA4412	TRUE
					Y	Y	BCAL3461	murC	UDP-N-acetylmuramate--L-alanine ligase	Cell envelope biogenesis, outer membrane	b0091	TRUE	PA4411	TRUE
					Y	Y	BCAL3460	ddl	D-alanine--D-alanine ligase	Cell envelope biogenesis, outer membrane	b0092	FALSE	PA4410	FALSE
					Y	Y	BCAL3459	ftsQ	cell division protein FtsQ	Cell envelope biogenesis, outer membrane	b0093	TRUE	PA4409	FALSE
					Y	Y	BCAL3458	ftsA	cell division protein FtsA	Cell division and chromosome partitioning	b0094	TRUE	PA4408	TRUE
					Y	Y	BCAL3457	ftsZ	cell division protein FtsZ	Cell division and chromosome partitioning	b0095	TRUE	PA4407	FALSE
					Y		BCAL3456		putative thioredoxin reductase	Posttranslational modification	#N/A	#N/A	#N/A	#N/A
					Y		BCAL3455	lpxC	UDP-3-O-[3-hydroxymyristoyl] N-acetylglucosamine deacetylase	Cell envelope biogenesis, outer membrane	b0096	TRUE	PA4406	FALSE
93	81-26F1	0.157333	5.2273	Chr1:-300478	Y	Y	BCAL0272			Unknown	b4558	FALSE	#N/A	#N/A
94	81-36C9	1.436	47.7102	Chr1:522376	Y	Y	BCAL0471		two-component regulatory system, sensor kinase protein	Signal transduction	#N/A	#N/A	#N/A	#N/A
					Y	Y	BCAL0472		two-component regulatory system, response regulator protein	Signal transduction	#N/A	#N/A	#N/A	#N/A
95	82-10A9	0.0133333	0.442991	n.d.							#N/A	#N/A	#N/A	#N/A
96	82-25B9	0.0373333	1.24038	Chr1:950650	Y	Y	BCAL0875		hypothetical protein	Unknown	b3834	FALSE	PA5064	FALSE
					Y	Y	BCAL0876	ubiB	putative ubiquinone biosynthesis protein UbiB	Unknown	b3835	FALSE	PA5065	TRUE
97	83-9E5	0.0426667	1.41757	Chr1:3745870	Y	Y	BCAL3419	aroQ1	3-dehydroquinate dehydratase	Amino acid transport and metabolism	#N/A	#N/A	PA4846	FALSE
					Y	Y	BCAL3420	accB	acetyl-CoA carboxylase biotin carboxyl carrier protein subunit	Lipid metabolism	b3255	TRUE	PA4847	TRUE
					Y	Y	BCAL3421	accC	acetyl-CoA carboxylase biotin carboxylase subunit	Lipid metabolism	b3256	TRUE	PA4848	TRUE
					Y	Y	BCAL3422	prmA	ribosomal protein L11 methyltransferase	Translation	b3259	FALSE	PA4850	FALSE
						Y	BCAL3423		hypothetical protein	Unknown	#N/A	#N/A	PA4851	FALSE
						Y	BCAL3424	tpx	thiol peroxidase	Posttranslational modification	b1324	FALSE	PA2532	FALSE
						Y	BCAL3425		putative sugar kinase	Carbohydrate transport and metabolism	#N/A	#N/A	#N/A	#N/A
						Y	BCAL3426		putative lipoprotein	Cell envelope biogenesis, outer membrane	b1641	FALSE	PA1053	FALSE
98	83-9H10	0.00933333	0.310094	Chr1:3745610	Y	Y	BCAL3419	aroQ1	3-dehydroquinate dehydratase	Amino acid transport and metabolism	#N/A	#N/A	PA4846	FALSE
					Y	Y	BCAL3420	accB	acetyl-CoA carboxylase biotin carboxyl carrier protein subunit	Lipid metabolism	b3255	TRUE	PA4847	TRUE
					Y	Y	BCAL3421	accC	acetyl-CoA carboxylase biotin carboxylase subunit	Lipid metabolism	b3256	TRUE	PA4848	TRUE
					Y	Y	BCAL3422	prmA	ribosomal protein L11 methyltransferase	Translation	b3259	FALSE	PA4850	FALSE
						Y	BCAL3423		hypothetical protein	Unknown	#N/A	#N/A	PA4851	FALSE
						Y	BCAL3424	tpx	thiol peroxidase	Posttranslational modification	b1324	FALSE	PA2532	FALSE
						Y	BCAL3425		putative sugar kinase	Carbohydrate transport and metabolism	#N/A	#N/A	#N/A	#N/A
						Y	BCAL3426		putative lipoprotein	Cell envelope biogenesis, outer membrane	b1641	FALSE	PA1053	FALSE
99	83-13G9	0.146667	4.87291	Chr1:975392	Y	Y	BCAL0895		putative peptidyl-prolyl cis-trans isomerase	Posttranslational modification	b0053	FALSE	PA0594	FALSE
					Y	Y	BCAL0896	pdxA	4-hydroxythreonine-4-phosphate dehydrogenase	Coenzyme metabolism	b0052	FALSE	PA0593	FALSE
					Y		BCAL0897	ksgA	dimethyladenosine transferase	Translation	b0051	FALSE	PA0592	FALSE
100	83-15D6	0.632	20.9978	Chr1:3347350	Y	Y	BCAL3053	ribB	bifunctional 3,4-dihydroxy-2-butanone 4-phosphate synthase/GTP cyclohydrolase II-like protein	Coenzyme metabolism	#N/A	#N/A	#N/A	#N/A
					Y	Y	BCAL3054	ribH	6,7-dimethyl-8-ribityllumazine synthase	Coenzyme metabolism	b0415	TRUE	PA4053	FALSE
					Y	Y	BCAL3055	nusB	transcription antitermination protein NusB	Transcription	b0416	TRUE	PA4052	TRUE
101	83-18C2	0.088	2.92374	Chr1:-2427276	Y	Y	BCAL2199		putative transcriptional regulator protein	Transcription	b2531	FALSE	PA3815	FALSE
					Y		BCAL2198	iscS	cysteine desulfurase	Amino acid transport and metabolism	b2530	FALSE	PA3814	FALSE
					Y		BCAL2197		scaffold protein	Energy production and conversion	b2529	FALSE	PA3813	TRUE
					Y		BCAL2196		HesB family protein	Posttranslational modification	b2528	FALSE	PA3812	TRUE
					Y		BCAL2195	hscB	co-chaperone HscB	Posttranslational modification	b2527	FALSE	PA3811	TRUE
					Y		BCAL2194	hscA	chaperone protein HscA	Posttranslational modification	b2526	FALSE	PA3810	FALSE
					Y		BCAL2193	fdx	2Fe-2S ferredoxin	Energy production and conversion	b2525	FALSE	PA3809	TRUE
					Y		BCAL2192		hypothetical protein	Unknown	b2524	FALSE	PA3808	FALSE
102	84-37D12	1.9215	63.8406	Chr1:-3118186	Y	Y	BCAL2838	purC	phosphoribosylaminoimidazole-succinocarboxamide synthase	Nucleotide transport and metabolism	b2476	FALSE	PA1013	FALSE
					Y	Y	BCAL2837	purE	phosphoribosylaminoimidazole carboxylase catalytic subunit	Nucleotide transport and metabolism	b0523	FALSE	PA5426	FALSE
					Y	Y	BCAL2836	purK	phosphoribosylaminoimidazole carboxylase ATPase subunit	Nucleotide transport and metabolism	b0522	FALSE	PA5425	FALSE
					Y	Y	BCAL2835		hypothetical protein	Unknown	#N/A	#N/A	PA0022	TRUE
103	85-35A9	0.0933333	3.10094	n.d.							#N/A	#N/A	#N/A	#N/A
104	85-29B2	0.6015	19.9845	n.d.							#N/A	#N/A	#N/A	#N/A
105	86-3D16	2.0335	67.5617	Chr2:2121794	Y	Y	BCAM1908		hypothetical protein	Unknown	#N/A	#N/A	#N/A	#N/A
						Y	BCAM1909		hypothetical protein	Unknown	#N/A	#N/A	#N/A	#N/A
						Y	BCAM1910		hypothetical protein	Unknown	#N/A	#N/A	#N/A	#N/A
106	87-8E1	1.5408	51.1921	Chr2:999796	Y	Y	BCAM0909		hypothetical protein	Unknown	b0422	FALSE	PA4042	FALSE
						Y	BCAM0910		hypothetical protein	Unknown	b0421	TRUE	PA4043	FALSE
107	88-10A4	0.68	22.5926	Chr1:3573511	Y	Y	BCAL3266		putative deoxyguanosine kinase/deoxyadenosine kinase	Nucleotide transport and metabolism	#N/A	#N/A	#N/A	#N/A
					Y	Y	BCAL3267	panB	3-methyl-2-oxobutanoate hydroxymethyltransferase	Coenzyme metabolism	b0134	FALSE	PA4729	FALSE
108	89-10K20	0.044	1.46187	Chr1:3745902	Y	Y	BCAL3420	accB	acetyl-CoA carboxylase biotin carboxyl carrier protein subunit	Lipid metabolism	b3255	TRUE	PA4847	TRUE
					Y	Y	BCAL3421	accC	acetyl-CoA carboxylase biotin carboxylase subunit	Lipid metabolism	b3256	TRUE	PA4848	TRUE
					Y	Y	BCAL3422	prmA	ribosomal protein L11 methyltransferase	Translation	b3259	FALSE	PA4850	FALSE
						Y	BCAL3423		hypothetical protein	Unknown	#N/A	#N/A	PA4851	FALSE
						Y	BCAL3424	tpx	thiol peroxidase	Posttranslational modification	b1324	FALSE	PA2532	FALSE
						Y	BCAL3425		putative sugar kinase	Carbohydrate transport and metabolism	#N/A	#N/A	#N/A	#N/A
						Y	BCAL3426		putative lipoprotein	Cell envelope biogenesis, outer membrane	b1641	FALSE	PA1053	FALSE
109	90-6H2	0.665333	22.1053	Chr1:-3432912	Y	Y	BCAL3142		hypothetical protein	Transcription	b2948	FALSE	PA0405	FALSE
					Y	Y	BCAL3141		Holliday junction resolvase-like protein	DNA replication, recombination, and repair	b2949	TRUE	PA0404	TRUE
					Y	Y	BCAL3140	pyrR	bifunctional pyrimidine regulatory protein PyrR uracil phosphoribosyltransferase	Nucleotide transport and metabolism	#N/A	#N/A	PA0403	FALSE
					Y	Y	BCAL3139	pyrB	aspartate carbamoyltransferase catalytic subunit	Nucleotide transport and metabolism	#N/A	#N/A	PA0402	FALSE
					Y	Y	BCAL3138	pyrX	dihydroorotase	Nucleotide transport and metabolism	#N/A	#N/A	PA0401	FALSE
						Y	BCAL3137	plsC	putative 1-acyl-SN-glycerol-3-phosphate acyltransferase	Lipid metabolism	#N/A	#N/A	PA4351	FALSE
110	92-6E11	0.277333	9.21422	n.d.							#N/A	#N/A	#N/A	#N/A
111	94-10O20	0.873333	29.0159	Chr1:2378665	Y	Y	BCAL2153	ppiB	peptidyl-prolyl cis-trans isomerase B	Posttranslational modification	b0525	FALSE	PA1793	FALSE
					Y	Y	BCAL2154		UDP-2,3-diacylglucosamine hydrolase	Unknown	b0524	TRUE	PA1792	TRUE
112	96-1K12	1.388	46.1154	Chr2:~-2098776	Y	Y	BCAM1881		hypothetical protein	Unknown	#N/A	#N/A	#N/A	#N/A
113	98-2P8	0.561333	18.6499	n.d.							#N/A	#N/A	#N/A	#N/A
114	99-5C15	0.004	0.132897	n.d.							#N/A	#N/A	#N/A	#N/A
115	99-8N4	0.905333	30.0791	Chr1:-3583224	Y	Y	BCAL3274	hemH	ferrochelatase	Coenzyme metabolism	b0475	TRUE	PA4655	TRUE
						Y	BCAL3273		putative heat shock protein	Translation	b3400	FALSE	PA5195	FALSE
n.d. Not determined, NA. Not applicable.
~, mutants where the location of the transposon insertion site could not be determined at the nucleotide level.
